# Supplementary material for: Neural Correlates of Cognitive Gains Induced by Commercially Available Cognitive Training Programs: A Meta-Analysis of Neuroimaging Studies
Source: Brain Sci. 2026 Jan 6;16(1):78. doi: 10.3390/brainsci16010078 (PMC12839008; doi:10.3390/brainsci16010078)
Supplement: Supplementary file 1 [file brainsci-16-00078-s001.zip]

Archive with 1 entries (1 files):
- brainsci-4042914-supplementary.pdf
